# Supplementary material for: Deciphering Flavor Signatures of Early-Maturing Table Grapes: A Synergistic Multi-Sensor Approach Using E-Nose, GC-MS, and GC-IMS
Source: Foods. 2026 Jul 5;15(13):2390. doi: 10.3390/foods15132390 (PMC13362498; doi:10.3390/foods15132390)
Supplement: Supplementary file 1 [file foods-15-02390-s001.zip]

Archive with 1 entries (1 files):
- foods-4371008-supplementary.pdf
